# Supplementary material for: Developing a Phototactic Electrostatic Insect Trap Targeting Whiteflies, Leafminers, and Thrips in Greenhouses
Source: Insects. 2021 Oct 21;12(11):960. doi: 10.3390/insects12110960 (PMC8622956; doi:10.3390/insects12110960)
Supplement: Supplementary file 1 [file insects-12-00960-s001.zip]

Archive with 2 entries (2 files):
- Video S1.mp4
- Table S1.pdf
